# Supplementary material for: Genomic Characteristics of Stx2e-Producing Escherichia coli Strains Derived from Humans, Animals, and Meats
Source: Pathogens. 2021 Nov 28;10(12):1551. doi: 10.3390/pathogens10121551 (PMC8705337; doi:10.3390/pathogens10121551)
Supplement: Supplementary file 1 [file pathogens-10-01551-s001.zip]

Archive with 8 entries (6 files):
- pathogens-1436650-supplementary/
- pathogens-1436650-supplementary/supplementary_1114/
- pathogens-1436650-supplementary/supplementary_1114/Figure S1.pdf
- pathogens-1436650-supplementary/supplementary_1114/Figure S2.pdf
- pathogens-1436650-supplementary/supplementary_1114/Supplementary caption.pdf
- pathogens-1436650-supplementary/supplementary_1114/TableS1.xlsx
- pathogens-1436650-supplementary/supplementary_1114/TableS2.xlsx
- pathogens-1436650-supplementary/supplementary_1114/TableS3.xlsx
