# Supplementary material for: Genomic Characteristics of Stx2e-Producing Escherichia coli Strains Derived from Humans, Animals, and Meats
Source: Pathogens. 2021 Nov 28;10(12):1551. doi: 10.3390/pathogens10121551 (PMC8705337; doi:10.3390/pathogens10121551)
Supplement: Supplementary file 1 [file pathogens-10-01551-s001.zip › pathogens-1436650-supplementary/supplementary_1114/TableS1.xlsx]

## Sheet: Sheet1
Table S1. Genomes of 102 Stx2e-STEC strains used in whole genome analysis
Strain	Accession number	Source	Serotype	MLST	Country
2.3916	GCA_000194535.2	Swine	O147:H4	10	United States
77302533	GCA_000754845.1	Swine	O9:H10	227	Denmark
12-246M	GCA_003605685.1	Swine	O141:H4	10	France
13-220M	GCA_003605675.1	Swine	O139:H1	1	France
155A	GCA_003850675.1	Asymptomatic	O2:H32	10	Bolivia
15L1-13	GCA_015231065.1	Environment	O121:H10	641	South Africa
15L1-17	GCA_015230515.1	Environment	O121:H10	641	South Africa
2C2-2	GCA_015230835.1	Environment	O121:H10	641	South Africa
62-57NalR	GCA_002925925.1	Swine	O138:H14	42	United States
65-57	GCA_002319355.1	Swine	O139:H1	1	Ireland
77.3025.33	GCA_000768125.1	Swine	O9:H10	227	Denmark
ATB-39-11	GCA_016773855.1	Raw meat	O155:H21	683	Switzerland
ATC39-3	GCA_016773635.1	Raw meat	O155:H21	683	Switzerland
BfR-EC-17579	GCA_018683695.1	flour/flour products	O8:H9	23	German
BfR-EC-17778	GCA_018682935.1	flour/flour products	O8:H9	88	German
BfR-EC-17779	GCA_018682945.1	flour/flour products	O8:H9	88	German
C019	GCA_002319745.1	Swine	O155:H21	155	United States
C092	GCA_002319275.1	Swine	O100:H30	993	United States
C104	GCA_002319705.1	Swine	O174:H2	1148	United States
C114	GCA_002319625.1	Swine	O155:H21	155	United States
C165	GCA_002319295.1	Swine	O100:H30	993	United States
C309	GCA_002319565.1	Swine	O86:H32	5133	United States
C322	GCA_002319515.1	Swine	O155:H21	155	United States
C323	GCA_002319435.1	Swine	O155:H21	155	United States
CAU15104	GCA_014325405.1	Swine	O3:H45	4214	China
CAU15134	GCA_014325345.1	Swine	O3:H45	4214	China
CAU16060	GCA_014325375.1	Swine	O3:H45	4214	China
CQ09	GCA_900089795.1	Not available	O116:H11	88	—a
cq9	CP031546	Swine	O116:H11	88	China
E15	GCA_009903595.1	Avian	O139:H1	1	China
E825	GCA_009903585.1	Avian	O180:H11	88	China
EC1636	GCA_001650605.1	Swine	O138:H14	42	United Kingdom
EC1638_c53	GCA_001660095.1	Swine	Onovel32:H9	10	Italy
EC6	GCA_014712435.1	Swine	O116:H11	88	China
ECSW04	GCA_002247695.1	Swine	O50:H32	10	Thailand
ED-53	GCA_002319255.1	Swine	Onovel32:H9	10	Italy
EP031	GCA_017117185.1	Diarrhea patient	O9:H10	361	China
ETEC_286_3	GCA_900196685.1	Swine	O110:H4	1260	Australia
ETECM_10	GCA_900196475.1	Swine	O139:H1	1	Australia
F318	GCA_004767015.1	Swine	O86:H32	5133	United States
F328	GCA_002319475.1	Swine	O155:H21	155	United States
F344	GCA_002319235.1	Swine	O100:H30	993	United States
F352	GCA_002319595.1	Swine	O121:H10	641	United States
F426	GCA_002319195.1	Swine	O155:H21	155	United States
F448	GCA_004766675.1	Swine	O175:H38	3546	United States
F469	GCA_002319135.1	Swine	Onovel26:H9	710	United States
F498	GCA_002319165.1	Swine	Onovel32:H9	10	United States
FWSEC0078	GCA_005045435.1	Homo sapiens	O51:H49	20	Denmark
FWSEC0114	GCA_005045565.1	Not available	O139:H1	1	Denmark
FWSEC0404	GCA_005041475.1	Environment	O121:H10	641	Canada
JE86-ST01	GCA_018326085.1	Homo sapiens	O86:H32	5133	Japan
JE86-ST03	GCA_018326165.1	Asymptomatic	O86:H32	5133	Japan
K88	GCA_001005685.1	Swine	O141:H4	5786	China
K-EC180	CP062203	Swine	O139:H1	1	South Korea
LSB-2-27b	GCA_016773555.1	Raw meat	O100:H30	993	Switzerland
LSB-2-42b	GCA_016773535.1	Raw meat	O100:H30	993	Switzerland
MOD1-EC1636	GCA_002460785.1	Swine	O138:H14	42	United Kingdom
MOD1-EC1637	GCA_002460735.1	Swine	Onovel32:H9	10	United States
MOD1-EC1638	GCA_002460235.1	Swine	Onovel32:H9	10	United States
MOD1-EC5022	GCA_002233385.1	Swine	O138:H14	42	United States
MOD1-EC5271	GCA_002231095.1	Swine	O121:H10	641	United States
MOD1-EC5278	GCA_002516985.1	Swine	O147:H4	10	United States
MOD1-EC5751	GCA_002517595.1	Swine	O138:H14	42	United States
MOD1-EC5931	GCA_002534745.1	Swine	O100:H30	993	United States
MOD1-EC6206	GCA_002463285.1	Swine	O141ab:H4	10	United States
MOD1-EC6304	GCA_002486975.1	Duiker	O139:H1	955	United States
MOD1-EC6672	GCA_002484545.1	Swine	O139:H1	955	United States
NCTC10082	GCA_900448395.1	Not available	O138:H14	42	United States
NCTC10086	GCA_900450405.1	Not available	O139:H1	1	United Kingdom
NCTC10674	GCA_900450005.1	Swine	O141ab:H4	1260	United Kingdom
NMG21	GCA_005502265.1	Swine	O3:H45	9992	China
OLC1003	GCA_002133905.1	Not available	O139:H1	1	Canada
OLC1267	GCA_002134205.1	Not available	O8:H10	227	Canada
OLC990	GCA_002134325.1	Not available	O139:H1	1	Canada
PWD451	GCA_008326485.1	Swine	Onovel26:H11	88	Japan
RF1a	GCA_001990875.1	Beef	O8:H9	23	German
RHB41-C11	CP056985	Swine	O2:H32	10	United Kingdom
S1191	GCA_000225225.2	Swine	O141:H4	1260	United States
S17_13	CP024997	Swine	Onovel26:H11	88	China
S17_20	CP025036	Swine	Onovel26:H11	88	China
SE575	GCA_004745725.1	Diarrhea patient	O100:H30	993	Sweden
SEC470	GCA_018687775.1	Swine	Onovel26:H11	88	China
STEC2797	GCA_001607335.1	Diarrhea patient	O100:H30	993	Netherlands
STEC545	GCA_001609745.1	Diarrhea patient	O9:H9	10	Netherlands
swine19	GCA_001615355.1	Swine	O130:H45	4214	China
swine22	GCA_001615415.1	Swine	O130:H45	—b	China
swine27	GCA_001615545.1	Swine	O139:H1	1	China
swine5	GCA_001614955.1	Swine	O139:H1	—b	China
swine50	GCA_001616045.1	Swine	O139:H1	114	China
swine54	GCA_001616095.1	Swine	O3:H45	4214	China
swine57	GCA_001616175.1	Swine	O141:H4	10	China
swine67	GCA_001616345.1	Swine	O3:H45	4214	China
swine68	GCA_001616375.1	Swine	O141ab:H4	—b	China
T025	GCA_002319455.1	Swine	O155:H21	155	United States
T097	GCA_002319375.1	Swine	O155:H21	155	United States
T168	GCA_002319645.1	Swine	O155:H21	155	United States
T186	GCA_002319115.1	Swine	O141ab:H4	2514	United States
T297	GCA_002319635.1	Swine	O155:H21	155	United States
U90	CP068035	Swine	O116:H11	88	China
UMNF18	GCA_000220005.2	Swine	O147:H4	10	United States
VREC0203	GCA_900478515.1	Swine	O100:H30	2514	United Kingdom
WB3-1-R7	GCA_015229225.1	Environment	O121:H10	641	South Africa
a The country of the strain was unkonwn.
b MLST type of the strain was novel through on-line tool provided by the Warwick E. coli MLST scheme.
