# Supplementary material for: Genomic Characteristics of Stx2e-Producing Escherichia coli Strains Derived from Humans, Animals, and Meats
Source: Pathogens. 2021 Nov 28;10(12):1551. doi: 10.3390/pathogens10121551 (PMC8705337; doi:10.3390/pathogens10121551)
Supplement: Supplementary file 1 [file pathogens-10-01551-s001.zip › pathogens-1436650-supplementary/supplementary_1114/TableS3.xlsx]

## Sheet: Sheet1
Table S3. Characterization of 28 Stx2e-converting prophages
Strain	Length (bp)	G + C ratio (%)	No. of genes	Insertion site	Upstream gene	Downstream gene
STEC306	44803	0.4886	68	parB	Chromosome (plasmid) partitioning protein ParB	tmRNA-binding protein SmpB
STEC307	44803	0.4886	68	parB	Chromosome (plasmid) partitioning protein ParB	tmRNA-binding protein SmpB
STEC308	44803	0.4886	68	parB	Chromosome (plasmid) partitioning protein ParB	tmRNA-binding protein SmpB
STEC204	50857	0.5158	71	potC	Spermidine/putrescine import ABC transporter permease protein PotC (TC 3.A.1.11.1)	Spermidine/putrescine import ABC transporter permease protein PotB (TC 3.A.1.11.1)
STEC216	42899	0.513	65	potC	Spermidine/putrescine import ABC transporter permease protein PotC (TC 3.A.1.11.1)	Spermidine/putrescine import ABC transporter permease protein PotB (TC 3.A.1.11.1)
STEC237	42899	0.513	65	potC	Spermidine/putrescine import ABC transporter permease protein PotC (TC 3.A.1.11.1)	Spermidine/putrescine import ABC transporter permease protein PotB (TC 3.A.1.11.1)
STEC346	43388	0.5059	71	potC	Spermidine/putrescine import ABC transporter permease protein PotC (TC 3.A.1.11.1)	Spermidine/putrescine import ABC transporter permease protein PotB (TC 3.A.1.11.1)
STEC173	43473	0.5132	66	potC	Spermidine/putrescine import ABC transporter permease protein PotC (TC 3.A.1.11.1)	Spermidine/putrescine import ABC transporter permease protein PotB (TC 3.A.1.11.1)
STEC384	41735	0.5064	71	yccA	Putative TEGT family carrier/transport protein	tRNA-Ser-TGA
STEC379	41739	0.5063	67	yccA	Putative TEGT family carrier/transport protein	tRNA-Ser-TGA
STEC254	42923	0.5006	72	yccA	Putative TEGT family carrier/transport protein	tRNA-Ser-TGA
STEC174	24820	0.4807	54	yciD	Outer membrane protein W precursor	Outer membrane protein W precursor
STEC413	32404	0.4846	59	yciD	Outer membrane protein W precursor	Outer membrane protein W precursor
STEC214	45622	0.5068	78	yciD	Outer membrane protein W precursor	Universal stress protein F
STEC270	45710	0.5055	69	yciD	Outer membrane protein W precursor	Protein YciE
STEC278-2	45710	0.5054	69	yciD	Outer membrane protein W precursor	Outer membrane protein W precursor
STEC254-2	46086	0.505	72	yciD	Outer membrane protein W precursor	Outer membrane protein W precursor
STEC276-2	46086	0.5051	84	yciD	Outer membrane protein W precursor	Outer membrane protein W precursor
STEC163	46927	0.5053	69	yciD	Outer membrane protein W precursor	Outer membrane protein W precursor
STEC409	47381	0.5063	74	yciD	Outer membrane protein W precursor	Outer membrane porin OmpN
STEC204-2	49652	0.5059	78	yciD	Outer membrane protein W precursor	Outer membrane protein W precursor
STEC383	50036	0.5058	75	yciD	Outer membrane protein W precursor	Outer membrane protein W precursor
STEC237-2	50037	0.5058	75	yciD	Outer membrane protein W precursor	Outer membrane protein W precursor
STEC316	83659	0.5185	131	yciD	Outer membrane protein W precursor	Outer membrane protein W precursor
STEC270-2	38469	0.4929	59	yecE	UPF0759 protein YecE	Isochorismatase family protein YecD
STEC278	38469	0.4928	59	yecE	UPF0759 protein YecE	Isochorismatase family protein YecD
STEC276	39032	0.4933	61	yecE	UPF0759 protein YecE	Isochorismatase family protein YecD
STEC509	55219	0.4891	92	yecE	UPF0759 protein YecE	Isochorismatase family protein YecD
